# Supplementary material for: Risk Factors for Positivity to Shiga Toxin-Producing Escherichia coli and Salmonella enterica in Backyard Production Systems Animals from Metropolitana Region, Chile: A Threat to Public Health?
Source: Int J Environ Res Public Health. 2021 Oct 13;18(20):10730. doi: 10.3390/ijerph182010730 (PMC8535594; doi:10.3390/ijerph182010730)
Supplement: Supplementary file 1 [file ijerph-18-10730-s001.zip]

Archive with 1 entries (1 files):
- ijerph-1384377-supplementary.pdf
